# Supplementary material for: Inferring Epistasis from Genetic Time-series Data
Source: Mol Biol Evol. 2022 Sep 21;39(10):msac199. doi: 10.1093/molbev/msac199 (PMC9558069; doi:10.1093/molbev/msac199)
Supplement: msac199_Supplementary_Data [file msac199_supplementary_data.zip]

Archive with 2 entries (2 files):
- Supplementary_Material_MBE-22-0423.pdf
- Supplementary_Table_S1_MBE-22-0423.xlsx
