# Supplementary material for: Inferring Epistasis from Genetic Time-series Data
Source: Mol Biol Evol. 2022 Sep 21;39(10):msac199. doi: 10.1093/molbev/msac199 (PMC9558069; doi:10.1093/molbev/msac199)
Supplement: msac199_Supplementary_Data [file msac199_supplementary_data.zip › Supplementary_Table_S1_MBE-22-0423.xlsx]

## Sheet: Figure7A
Data Set number in accompnying data files	Fraction of non-zero epistasis terms	s_1	s_2	s_3	s_4	s_5	s_12	s_13	s_14	s_15	s_23	s_24	s_25	s_34	s_35	s_45
1068141	0.4	0.0388	0.0309	-0.0334	-0.0369	0.0001	0.0345	0	0	0	0	0	0	0.0399	0.0304	0.0327
1068144	0.4	0.0388	0.0309	-0.0334	-0.0369	0.0001	0.0345	0	0	0.0351	0	0	0.0359	0.0399	0	0
1068241	0.4	0.0388	0.0309	-0.0334	-0.0369	0.0001	-0.0345	0	0	0	0	0	0	-0.0399	-0.0304	-0.0327
1068244	0.4	0.0388	0.0309	-0.0334	-0.0369	0.0001	-0.0345	0	0	-0.0351	0	0	-0.0359	-0.0399	0	0
1068143	0.4	0.0388	0.0309	-0.0334	-0.0369	0.0001	0.00345	0	0	0	0	0	0	0.00399	0.00304	0.00327
1068142	0.4	0.0388	0.0309	-0.0334	-0.0369	0.0001	0.00345	0	0	0.00351	0	0	0.00359	0.00399	0	0
1068243	0.4	0.0388	0.0309	-0.0334	-0.0369	0.0001	-0.00345	0	0	0	0	0	0	-0.00399	-0.00304	-0.00327
1068242	0.4	0.0388	0.0309	-0.0334	-0.0369	0.0001	-0.00345	0	0	-0.00351	0	0	-0.00359	-0.00399	0	0

## Sheet: Figure7B
Data Set number in accompnying data files	Fraction of non-zero epistasis terms	s_1	s_2	s_3	s_4	s_5	s_12	s_13	s_14	s_15	s_23	s_24	s_25	s_34	s_35	s_45
1065401	0	0.0385	0.0605	-0.0318	-0.0632	0.00021	0	0	0	0	0	0	0	0	0	0
1066201	0.2	0.0385	0.0605	-0.0318	-0.0632	0.00021	-0.0361	0	0	0	0	0	0	0	-0.0283	0
1066211	0.2	0.0385	0.0605	-0.0318	-0.0632	0.00021	0	0	0	0	0	-0.0278	0	0.0498	0	0
1066221	0.2	0.0385	0.0605	-0.0318	-0.0632	0.00021	0	0	0	0.0262	0	0	0	0.0498	0	0
1066231	0.2	0.0385	0.0605	-0.0318	-0.0632	0.00021	0	-0.052	0	0	0	0	0	0	0	0.0721
1066241	0.2	0.0385	0.0605	-0.0318	-0.0632	0.00021	-0.0361	0	0	0	0.0293	0	0	0	0	0
1066251	0.2	0.0385	0.0605	-0.0318	-0.0632	0.00021	0	-0.052	0	0	0	-0.0278	0	0	0	0
1066261	0.2	0.0385	0.0605	-0.0318	-0.0632	0.00021	0	0	0.0341	0	0	0	-0.075	0	0	0
1066271	0.2	0.0385	0.0605	-0.0318	-0.0632	0.00021	0	-0.052	0	0	0	0	-0.075	0	0	0
1066281	0.2	0.0385	0.0605	-0.0318	-0.0632	0.00021	0	0	0	0	0.0293	0	-0.075	0	0	0
1066291	0.2	0.0385	0.0605	-0.0318	-0.0632	0.00021	0	0	0	0	0	-0.0278	0	0	-0.0283	0
1066401	0.4	0.0385	0.0605	-0.0318	-0.0632	0.00021	0	-0.052	0	0.0262	0	-0.0278	0	0	-0.0283	0
1066411	0.4	0.0385	0.0605	-0.0318	-0.0632	0.00021	0	0	0	0	0.0293	-0.0278	-0.075	0.0498	0	0
1066421	0.4	0.0385	0.0605	-0.0318	-0.0632	0.00021	-0.0361	-0.052	0	0	0.0293	0	0	0	0	0.0721
1066431	0.4	0.0385	0.0605	-0.0318	-0.0632	0.00021	0	0	0	0.0262	0	-0.0278	0	0.0498	0	0.0721
1066441	0.4	0.0385	0.0605	-0.0318	-0.0632	0.00021	0	-0.052	0.0341	0	0.0293	-0.0278	0	0	0	0
1066451	0.4	0.0385	0.0605	-0.0318	-0.0632	0.00021	-0.0361	0	0	0	0.0293	0	-0.075	0	-0.0283	0
1066461	0.4	0.0385	0.0605	-0.0318	-0.0632	0.00021	0	0	0.0341	0	0	-0.0278	0	0	-0.0283	0.0721
1066471	0.4	0.0385	0.0605	-0.0318	-0.0632	0.00021	-0.0361	-0.052	0	0	0	0	-0.075	0.0498	0	0
1066481	0.4	0.0385	0.0605	-0.0318	-0.0632	0.00021	0	0	0.0341	0	0.0293	0	-0.075	0	-0.0283	0
1066491	0.4	0.0385	0.0605	-0.0318	-0.0632	0.00021	0	-0.052	0	0	0	-0.0278	0	0.0498	-0.0283	0
1066601	0.6	0.0385	0.0605	-0.0318	-0.0632	0.00021	-0.0361	0	0.0341	0	0.0293	0	-0.075	0.0498	0	0.0721
1066611	0.6	0.0385	0.0605	-0.0318	-0.0632	0.00021	-0.0361	-0.052	0.0341	0.0262	0	0	0	0	-0.0283	0.0721
1066621	0.6	0.0385	0.0605	-0.0318	-0.0632	0.00021	0	0	0.0341	0.0262	0	-0.0278	-0.075	0.0498	-0.0283	0
1066631	0.6	0.0385	0.0605	-0.0318	-0.0632	0.00021	-0.0361	-0.052	0.0341	0	0.0293	0	-0.075	0	-0.0283	0
1066641	0.6	0.0385	0.0605	-0.0318	-0.0632	0.00021	-0.0361	0	0	0.0262	0	0	-0.075	0.0498	-0.0283	0.0721
1066651	0.6	0.0385	0.0605	-0.0318	-0.0632	0.00021	0	-0.052	0.0341	0.0262	0	-0.0278	0	0.0498	0	0.0721
1066661	0.6	0.0385	0.0605	-0.0318	-0.0632	0.00021	-0.0361	-0.052	0	0.0262	0.0293	0	-0.075	0.0498	0	0
1066671	0.6	0.0385	0.0605	-0.0318	-0.0632	0.00021	0	0	0.0341	0.0262	0.0293	-0.0278	0	0	-0.0283	0.0721
1066681	0.6	0.0385	0.0605	-0.0318	-0.0632	0.00021	-0.0361	-0.052	0	0.0262	0	-0.0278	0	0.0498	0	0.0721
1066691	0.6	0.0385	0.0605	-0.0318	-0.0632	0.00021	-0.0361	0	0.0341	0.0262	0.0293	0	-0.075	0	0	0.0721
1066801	0.8	0.0385	0.0605	-0.0318	-0.0632	0.00021	0	-0.052	0.0341	0.0262	0.0293	-0.0278	-0.075	0.0498	0	0.0721
1066811	0.8	0.0385	0.0605	-0.0318	-0.0632	0.00021	-0.0361	-0.052	0.0341	0.0262	0.0293	0	-0.075	0	-0.0283	0.0721
1066821	0.8	0.0385	0.0605	-0.0318	-0.0632	0.00021	-0.0361	-0.052	0.0341	0	0.0293	-0.0278	-0.075	0	-0.0283	0.0721
1066831	0.8	0.0385	0.0605	-0.0318	-0.0632	0.00021	-0.0361	0	0.0341	0.0262	0.0293	-0.0278	-0.075	0.0498	-0.0283	0
1066841	0.8	0.0385	0.0605	-0.0318	-0.0632	0.00021	0	-0.052	0.0341	0.0262	0	-0.0278	-0.075	0.0498	-0.0283	0.0721
1066851	0.8	0.0385	0.0605	-0.0318	-0.0632	0.00021	-0.0361	0	0.0341	0.0262	0.0293	0	-0.075	0.0498	-0.0283	0.0721
1066861	0.8	0.0385	0.0605	-0.0318	-0.0632	0.00021	-0.0361	-0.052	0	0.0262	0.0293	-0.0278	0	0.0498	-0.0283	0.0721
1066871	0.8	0.0385	0.0605	-0.0318	-0.0632	0.00021	-0.0361	0	0.0341	0.0262	0.0293	-0.0278	0	0.0498	-0.0283	0.0721
1066881	0.8	0.0385	0.0605	-0.0318	-0.0632	0.00021	-0.0361	-0.052	0.0341	0.0262	0	-0.0278	0	0.0498	-0.0283	0.0721
1066891	0.8	0.0385	0.0605	-0.0318	-0.0632	0.00021	-0.0361	-0.052	0.0341	0.0262	0.0293	0	-0.075	0.0498	0	0.0721

## Sheet: FigureS3
Data Set number in accompnying data files	Fraction of non-zero epistasis terms	s_1	s_2	s_3	s_4	s_5	s_12	s_13	s_14	s_15	s_23	s_24	s_25	s_34	s_35	s_45
1064701	1	0.0385	0.0605	-0.0318	-0.0632	0.00021	-0.0361	-0.052	0.0341	0.0262	0.0293	-0.0278	-0.075	0.0498	-0.0283	0.0721
1066441	0.4	0.0385	0.0605	-0.0318	-0.0632	0.00021	0	-0.052	0.0341	0	0.0293	-0.0278	0	0	0	0
1066221	0.2	0.0385	0.0605	-0.0318	-0.0632	0.00021	0	0	0	0.0262	0	0	0	0.0498	0	0
1065401	0	0.0385	0.0605	-0.0318	-0.0632	0.00021	0	0	0	0	0	0	0	0	0	0

## Sheet: FigureS10
Data Set number in accompnying data files	Fraction of non-zero epistasis terms	s_1	s_2	s_3	s_4	s_5	s_6	s_7	s_8	s_9	s_10	s_11	s_12	s_13	s_14	s_15	s_16	s_17	s_18	s_19	s_20	s_12	s_13	s_14	s_15	s_16	s_17	s_18	s_19	s_110	s_111	s_112	s_113	s_114	s_115	s_116	s_117	s_118	s_119	s_120	s_23	s_24	s_25	s_26	s_27	s_28	s_29	s_210	s_211
418951001	0.0473684	0.0490486	-0.0483833	0	0	0.0745071	-0.0436685	0.0414239	-0.0406085	0	0	0.0377377	-0.0435842	0.0328079	-0.0394772	0.0352969	-0.0498087	0	0	0.0740639	-0.071054	0	0	0	0	0	0	0	0	0	0	0	0	0	0	0	0	0	0	0	0	0	0	0	0	0	0	0	0
418851001	0.147368	0.0508549	-0.029756	0	0	0.0693061	-0.0583595	0.0324698	-0.03982	0	0	0.0467338	-0.0549281	0.0279519	-0.0325926	0.0440515	-0.0468189	0	0	0.0611185	-0.0256341	0	0	0.066266	0	0	-0.0257193	0	0	0	0	0	0	0	0	0	0	0	-0.0603641	0	0	0	0	0	0	0	0	-0.0322064	-0.0481193
418751001	0.247368	0.0606347	-0.0510825	0	0	0.0500236	-0.0298365	0.0485544	-0.0659074	0	0	0.0279809	-0.0658774	0.0590986	-0.061122	0.0271216	-0.0324933	0	0	0.0285723	-0.0579803	0	0	0	0	0	-0.0599053	0.0563987	0	0	0	0	-0.0710166	0	0	0.04584	0	0.057843	0	0	0	0.0419747	-0.0600549	0	0	0	0	0	0
418651001	0.347368	0.0418451	-0.0360763	0	0	0.0512738	-0.0626051	0.0498746	-0.0738213	0	0	0.0643687	-0.0694877	0.0255861	-0.0330943	0.0505444	-0.05266	0	0	0.0393	-0.0709918	0.0638156	0	0	0	0	0	0	0	0.0623358	0	-0.0387877	0	0.0357971	0	0	0	0	0.0372292	0	0	0	0	0	0	-0.0612777	0.0418012	0	0
418551001	0.447368	0.0270172	-0.0333843	0	0	0.0425366	-0.0424818	0.0732193	-0.0557315	0	0	0.0258945	-0.0419036	0.0529524	-0.0284685	0.0592445	-0.0690361	0	0	0.0616305	-0.0532867	-0.0476027	-0.0269524	-0.0741031	-0.0743903	0	0	0.0484114	0	0	0.0711786	0	0	0	0	0	0.031682	0	0.0741214	0	0	0.0466382	-0.0282459	0.057301	0.0578091	0	0	0	0
418451001	0.547368	0.057787	-0.0446114	0	0	0.0267856	-0.0577739	0.0674565	-0.0335593	0	0	0.0716997	-0.0603023	0.0589368	-0.0265916	0.062887	-0.0388461	0	0	0.0621566	-0.0273086	0	-0.0425476	-0.0514267	0.0331306	0.0287927	0.0670359	-0.0364488	0	0	-0.0475271	0	-0.0322769	-0.0706669	0	0	-0.0379935	0.0388013	0	-0.0662908	0.0714632	0.042583	0	0	0.0494882	0	0	-0.0650034	0.0558022
418351001	0.647368	0.0261913	-0.0672045	0	0	0.0635694	-0.0531911	0.0598513	-0.0327039	0	0	0.0585718	-0.0422348	0.0477173	-0.0432537	0.0268556	-0.0718642	0	0	0.0678523	-0.0286682	-0.0604554	-0.0624655	0.0667155	0.0697613	-0.0712815	0	-0.0434281	-0.045393	0.0620356	0.0256505	0.0377174	-0.0305646	-0.0640793	0	-0.0535157	-0.0372422	0	0	0	0.0283634	-0.0363743	-0.0663069	0.0363451	-0.0532433	0	0	0.072892	-0.0706358
418251001	0.747368	0.0354473	-0.0618134	0	0	0.0702577	-0.0530931	0.0587696	-0.0342097	0	0	0.0484234	-0.0548606	0.0706066	-0.0399968	0.0302006	-0.0317061	0	0	0.0622773	-0.0356301	-0.0554929	0.0596266	-0.0642214	0	-0.0592514	-0.0634479	0.0396987	-0.0577787	-0.0368687	0.0624566	0.0695238	-0.0464782	0	0	-0.0386469	-0.0640966	0.0273176	0.0416046	-0.0611461	0.0274224	0	-0.0296176	-0.0434599	0.0516886	0	0	0.0640088	0.0565535
[truncated: 162 more columns]

## Sheet: FigureS9_FL10
Data Set number in accompnying data files	Fraction of non-zero epistasis terms	s_1	s_2	s_3	s_4	s_5	s_6	s_7	s_8	s_9	s_10	s_12	s_13	s_14	s_15	s_16	s_17	s_18	s_19	s_110	s_23	s_24	s_25	s_26	s_27	s_28	s_29	s_210	s_34	s_35	s_36	s_37	s_38	s_39	s_310	s_45	s_46	s_47	s_48	s_49	s_410	s_56	s_57	s_58	s_59	s_510	s_67	s_68	s_69
218851001	0.155556	0.0532808	-0.0462661	0	0	0.0621049	-0.0331625	0.050376	-0.0404816	0.0627933	-0.0412448	0	0	0	0	-0.0508413	0	-0.0354577	0	0	0	0	0	0	0	0	0	0	0	0	-0.035445	0	0	0	0.0262259	0	0	0	0	0	0	0	0	0.0478518	0	0	0.0552074	0	0
[truncated: 7 more columns]

## Sheet: FigureS9_FL20
Data Set number in accompnying data files	Fraction of non-zero epistasis terms	s_1	s_2	s_3	s_4	s_5	s_6	s_7	s_8	s_9	s_10	s_11	s_12	s_13	s_14	s_15	s_16	s_17	s_18	s_19	s_20	s_12	s_13	s_14	s_15	s_16	s_17	s_18	s_19	s_110	s_111	s_112	s_113	s_114	s_115	s_116	s_117	s_118	s_119	s_120	s_23	s_24	s_25	s_26	s_27	s_28	s_29	s_210	s_211
418851001	0.147368	0.0508549	-0.029756	0	0	0.0693061	-0.0583595	0.0324698	-0.03982	0	0	0.0467338	-0.0549281	0.0279519	-0.0325926	0.0440515	-0.0468189	0	0	0.0611185	-0.0256341	0	0	0.066266	0	0	-0.0257193	0	0	0	0	0	0	0	0	0	0	0	-0.0603641	0	0	0	0	0	0	0	0	-0.0322064	-0.0481193
[truncated: 162 more columns]

## Sheet: FigureS9_FL30
Data Set number in accompnying data files	Fraction of non-zero epistasis terms	s_1	s_2	s_3	s_4	s_5	s_6	s_7	s_8	s_9	s_10	s_11	s_12	s_13	s_14	s_15	s_16	s_17	s_18	s_19	s_20	s_21	s_22	s_23	s_24	s_25	s_26	s_27	s_28	s_29	s_30	s_12	s_13	s_14	s_15	s_16	s_17	s_18	s_19	s_110	s_111	s_112	s_113	s_114	s_115	s_116	s_117	s_118	s_119
618851001	0.149425	0.0563428	-0.0529065	0	0	0.0509384	-0.0349488	0.0497421	-0.0710121	0	0	0.0373302	-0.0387549	0.0281878	-0.036448	0.0334222	-0.0509075	0	0	0.0582438	-0.037803	0.0603039	-0.0258074	0	0	0.0679035	-0.0738243	0.0384913	-0.069939	0.0261235	-0.0729605	0	0	0	0	0	0	0	0	0	0	0	0	0	0	-0.0287056	0	0	0
[truncated: 417 more columns]
